# Supplementary material for: A feedback-driven brain organoid platform enables automated maintenance and high-resolution neural activity monitoring
Source: Internet Things (Amst). Author manuscript; Available in PMC 2026 Jan 9. (PMC12781996; doi:10.1016/j.iot.2025.101671)
Supplement: SuppMat2 [file NIHMS2123043-supplement-SuppMat2.zip]

Archive with 120 entries (108 files):
- supplemental_files_and_code/
- __MACOSX/._supplemental_files_and_code
- supplemental_files_and_code/hardware/
- __MACOSX/supplemental_files_and_code/._hardware
- supplemental_files_and_code/.DS_Store
- __MACOSX/supplemental_files_and_code/._.DS_Store
- supplemental_files_and_code/LICENSE
- __MACOSX/supplemental_files_and_code/._LICENSE
- supplemental_files_and_code/software/
- __MACOSX/supplemental_files_and_code/._software
- supplemental_files_and_code/README.md
- __MACOSX/supplemental_files_and_code/._README.md
- supplemental_files_and_code/img/
- __MACOSX/supplemental_files_and_code/._img
- supplemental_files_and_code/.gitignore
- __MACOSX/supplemental_files_and_code/._.gitignore
- supplemental_files_and_code/hardware/.DS_Store
- __MACOSX/supplemental_files_and_code/hardware/._.DS_Store
- supplemental_files_and_code/hardware/LICENSE
- __MACOSX/supplemental_files_and_code/hardware/._LICENSE
- supplemental_files_and_code/hardware/bill_of_materials.xlsx
- __MACOSX/supplemental_files_and_code/hardware/._bill_of_materials.xlsx
- supplemental_files_and_code/hardware/3D_printed_parts/
- __MACOSX/supplemental_files_and_code/hardware/._3D_printed_parts
- supplemental_files_and_code/software/.DS_Store
- __MACOSX/supplemental_files_and_code/software/._.DS_Store
- supplemental_files_and_code/software/fluid-level-camera/
- __MACOSX/supplemental_files_and_code/software/._fluid-level-camera
- supplemental_files_and_code/software/estimator/
- __MACOSX/supplemental_files_and_code/software/._estimator
- supplemental_files_and_code/software/instrument-specific-commands.md
- __MACOSX/supplemental_files_and_code/software/._instrument-specific-commands.md
- supplemental_files_and_code/software/dinolite-microscope-camera/
- __MACOSX/supplemental_files_and_code/software/._dinolite-microscope-camera
- supplemental_files_and_code/software/fluidics/
- __MACOSX/supplemental_files_and_code/software/._fluidics
- supplemental_files_and_code/software/device-class.md
- __MACOSX/supplemental_files_and_code/software/._device-class.md
- supplemental_files_and_code/software/maxwell/
- __MACOSX/supplemental_files_and_code/software/._maxwell
- supplemental_files_and_code/img/mqtt_device_state_machine_summary.png
- __MACOSX/supplemental_files_and_code/img/._mqtt_device_state_machine_summary.png
- supplemental_files_and_code/img/overview.jpg
- __MACOSX/supplemental_files_and_code/img/._overview.jpg
- supplemental_files_and_code/img/user-workflow.png
- __MACOSX/supplemental_files_and_code/img/._user-workflow.png
- supplemental_files_and_code/img/cmd_visu.png
- __MACOSX/supplemental_files_and_code/img/._cmd_visu.png
- supplemental_files_and_code/hardware/3D_printed_parts/camera_holder.stl
- __MACOSX/supplemental_files_and_code/hardware/3D_printed_parts/._camera_holder.stl
- supplemental_files_and_code/hardware/3D_printed_parts/catch_tray.stl
- __MACOSX/supplemental_files_and_code/hardware/3D_printed_parts/._catch_tray.stl
- supplemental_files_and_code/hardware/3D_printed_parts/recording_unit_holder_back.stl
- __MACOSX/supplemental_files_and_code/hardware/3D_printed_parts/._recording_unit_holder_back.stl
- supplemental_files_and_code/hardware/3D_printed_parts/recording_unit_holder_front.stl
- __MACOSX/supplemental_files_and_code/hardware/3D_printed_parts/._recording_unit_holder_front.stl
- supplemental_files_and_code/hardware/3D_printed_parts/tube_holder.stl
- __MACOSX/supplemental_files_and_code/hardware/3D_printed_parts/._tube_holder.stl
- supplemental_files_and_code/hardware/3D_printed_parts/chip_holder.stl
- __MACOSX/supplemental_files_and_code/hardware/3D_printed_parts/._chip_holder.stl
- supplemental_files_and_code/hardware/3D_printed_parts/microscope_holder.stl
- __MACOSX/supplemental_files_and_code/hardware/3D_printed_parts/._microscope_holder.stl
- supplemental_files_and_code/hardware/3D_printed_parts/lid.stl
- __MACOSX/supplemental_files_and_code/hardware/3D_printed_parts/._lid.stl
- supplemental_files_and_code/hardware/3D_printed_parts/microfluidic_chamber.stl
- __MACOSX/supplemental_files_and_code/hardware/3D_printed_parts/._microfluidic_chamber.stl
- supplemental_files_and_code/hardware/3D_printed_parts/membrane_ring.stl
- __MACOSX/supplemental_files_and_code/hardware/3D_printed_parts/._membrane_ring.stl
- supplemental_files_and_code/software/fluid-level-camera/raspi-fluid-level-main.py
- __MACOSX/supplemental_files_and_code/software/fluid-level-camera/._raspi-fluid-level-main.py
- supplemental_files_and_code/software/fluid-level-camera/panel_config.py
- __MACOSX/supplemental_files_and_code/software/fluid-level-camera/._panel_config.py
- supplemental_files_and_code/software/fluid-level-camera/camera_info.md
- __MACOSX/supplemental_files_and_code/software/fluid-level-camera/._camera_info.md
- supplemental_files_and_code/software/fluid-level-camera/picamera.py
- __MACOSX/supplemental_files_and_code/software/fluid-level-camera/._picamera.py
- supplemental_files_and_code/software/estimator/imageProcessor.py
- __MACOSX/supplemental_files_and_code/software/estimator/._imageProcessor.py
- supplemental_files_and_code/software/estimator/volumeEstimation.py
- __MACOSX/supplemental_files_and_code/software/estimator/._volumeEstimation.py
- supplemental_files_and_code/software/estimator/curveFitting.py
- __MACOSX/supplemental_files_and_code/software/estimator/._curveFitting.py
- supplemental_files_and_code/software/estimator/visualization.py
- __MACOSX/supplemental_files_and_code/software/estimator/._visualization.py
- supplemental_files_and_code/software/estimator/estimation-main.py
- __MACOSX/supplemental_files_and_code/software/estimator/._estimation-main.py
- supplemental_files_and_code/software/estimator/minimal_volume_example.py
- __MACOSX/supplemental_files_and_code/software/estimator/._minimal_volume_example.py
- supplemental_files_and_code/software/dinolite-microscope-camera/DN_DS_Ctrl.exe
- __MACOSX/supplemental_files_and_code/software/dinolite-microscope-camera/._DN_DS_Ctrl.exe
- supplemental_files_and_code/software/dinolite-microscope-camera/dinolite.py
- __MACOSX/supplemental_files_and_code/software/dinolite-microscope-camera/._dinolite.py
- supplemental_files_and_code/software/dinolite-microscope-camera/dinolite-main.py
- __MACOSX/supplemental_files_and_code/software/dinolite-microscope-camera/._dinolite-main.py
- supplemental_files_and_code/software/fluidics/fluidics-main.py
- __MACOSX/supplemental_files_and_code/software/fluidics/._fluidics-main.py
- supplemental_files_and_code/software/fluidics/Apps/
- __MACOSX/supplemental_files_and_code/software/fluidics/._Apps
- supplemental_files_and_code/software/maxwell/maxwell-main.py
- __MACOSX/supplemental_files_and_code/software/maxwell/._maxwell-main.py
- supplemental_files_and_code/software/maxwell/maxwell.py
- __MACOSX/supplemental_files_and_code/software/maxwell/._maxwell.py
- supplemental_files_and_code/software/fluidics/Apps/autoculture.py
- __MACOSX/supplemental_files_and_code/software/fluidics/Apps/._autoculture.py
- supplemental_files_and_code/software/fluidics/Apps/feedback.py
- __MACOSX/supplemental_files_and_code/software/fluidics/Apps/._feedback.py
- supplemental_files_and_code/software/fluidics/Apps/tecancavro/
- __MACOSX/supplemental_files_and_code/software/fluidics/Apps/._tecancavro
- supplemental_files_and_code/software/fluidics/Apps/tecancavro/models.py
- __MACOSX/supplemental_files_and_code/software/fluidics/Apps/tecancavro/._models.py
- supplemental_files_and_code/software/fluidics/Apps/tecancavro/transport.py
- __MACOSX/supplemental_files_and_code/software/fluidics/Apps/tecancavro/._transport.py
- supplemental_files_and_code/software/fluidics/Apps/tecancavro/tecanapi.py
- __MACOSX/supplemental_files_and_code/software/fluidics/Apps/tecancavro/._tecanapi.py
- supplemental_files_and_code/software/fluidics/Apps/tecancavro/__init__.py
- __MACOSX/supplemental_files_and_code/software/fluidics/Apps/tecancavro/.___init__.py
- supplemental_files_and_code/software/fluidics/Apps/tecancavro/syringe.py
- __MACOSX/supplemental_files_and_code/software/fluidics/Apps/tecancavro/._syringe.py
- supplemental_files_and_code/software/fluidics/Apps/tecancavro/test.py
- __MACOSX/supplemental_files_and_code/software/fluidics/Apps/tecancavro/._test.py
