# Supplementary material for: A feedback-driven brain organoid platform enables automated maintenance and high-resolution neural activity monitoring
Source: Internet Things (Amst). Author manuscript; Available in PMC 2026 Jan 9. (PMC12781996; doi:10.1016/j.iot.2025.101671)
Supplement: SuppMat2 [file NIHMS2123043-supplement-SuppMat2.zip › supplemental_files_and_code/hardware/bill_of_materials.xlsx]

## Sheet: Ephys Microfluidic Chamber
li
MaxWell Fluidics Insert
Amount	Size	Catalog #	Item	Supplier/Company	Unit Price	Total Cost	Notes
1	50 pk	5233T479	High-Temperature Silicone O-Ring 2 mm Wide, 4 mm ID, Packs of 50	McMaster	10.86	10.86	Lid glass rod o-ring
1	50 pk	5233T297	High-Temperature Silicone O-Ring 1 mm Wide, 12 mm ID, Packs of 50	McMaster	14.2	14.2	Lid base o-ring
1	50 pk	5233T543	High-Temperature Silicone O-Ring 2 mm Wide, 15 mm ID, Packs of 50	McMaster	18.85	18.85	Fluidic Insert well seal o-ring
2	10 pk	5233T585	High-Temperature Silicone O-Ring, 2 mm Wide, 24 mm ID, Packs of 10	McMaster Carr	9.3	18.6	Catch tray o-ring
5	ea	quartz drawn rod, 5mm ± 0.20mm dia x 15mm ± 0.20mm long	Glass Rod, custom order	UQG Optics	70	350	For submerged imaging
1	roll	https://www.amazon.com/Dixon-Valve-TTB75-Industrial-Temperature/dp/B003D7K8E0/ref=sr_1_6?crid=2WI979NN7XZQU	Dixon Valve TTB75 PTFE Industrial Sealant Tape, -212 to 500 Degree F Temperature Range, 3.5mil Thick, 520" Length, 3/4" Width, White	Amazon	2.19	2.19	Teflon tape for sealing gaps in beteen fluidic connectors
1	10 pk	EW-02014-97	Idex Flangeless Fitting, Short Head, Natural PEEK, 1/16" OD Tubing, 1/4-28 Flat-Bottom; 10/PK	Cole Parmer	54.5	54.5	Fluidic fittings
1	ea	lid.stl	3D printed Lid				Print yourself, see STL files for printing
1	ea	catch_tray.stl	3D printed Catch Tray				Print yourself, see STL files for printing
1	ea	microfluidic_chamber.stl	3D printed Microfluidic chamber				Print yourself, see STL files for printing

## Sheet: Ephys Membrane Lid
MaxWell Membrane Lid
Amount	Size	Catalog #	Item	Supplier/Company	Unit Price	Total Cost	Notes
1	2" wide roll x 50 FT	23-1FEP-2-50	.001" thick FEP Film- Type A	CS Hyde Company	43.57	43.57	https://catalog.cshyde.com/item/films/fep-pfa-clear-ptfe-film/fep-film-23-1fep-2-50	Membrane
1	10 pk	5233T585	High-Temperature Silicone O-Ring, 2 mm Wide, 24 mm ID	McMaster	9.3	9.3	https://www.mcmaster.com/catalog/129/3956/5233T585	Inner ring
1	25 pk	5233T683	High-Temperature Silicone O-Ring, 2.5 mm Wide, 27 mm ID	McMaster	11.81	11.81	https://www.mcmaster.com/catalog/129/3956/5233T683	Outer ring
1	ea	membrane_ring.stl	3D printed MaxWell membrane lid ring					Print yourself, see STL files for printing
Thicker alternative for 5233T683:
1	pk	5233T822	High-Temperature Silicone O-Ring, 3 mm Wide, 27 mm ID	McMaster	7.76	7.76	https://www.mcmaster.com/catalog/129/3956/5233T822	Outer ring

## Sheet: Incubator Microscope & Stands
DinoLite
Amount	Size	Catalog #	Item	Supplier/Company	Unit Price	Total Cost	Notes
4	ea	https://www.dinolite.us/en/am7115mztl	Dino-Lite Edge Miscroscope 5MP AM7115MZTL	DinoLite	1069	4276	Brightfield DinoLite	*each comes with extra gripper
DinoLite Imaging Stand
Amount	Size	Catalog #	Item	Supplier/Company	Unit Price		Notes
1	ea	https://www.baselabtools.com/100mm-x-150mm-x-13mm-Solid-Aluminum-Breadboard-Metric_p_389.html	100mm X 150mm X 13mm Solid Aluminum Breadboard, Metric	Base Lab Tools Inc..	63	63	Breadboard base
1	ea	SS6MS10	M6 x 1.0 Stainless Steel Setscrew, 10 mm Long, 25 Pack	Thorlabs	6	6	Post base bottom screw, use 3 from the pack
3	ea	TH15/M	Customer Inspired! Ø12.7 mm Optical Post with Hex Top, SS, L = 15 mm	Thorlabs	5.98	17.94	Post base
3	ea	https://www.dinolite.us/products/accessories/stands/ms08b/	MS08B DinoLite Microscope Stand	DinoLite	29	87	2x DinoLite Post, 4x Black DinoLite grippers
1	pk of 50	91292A134	18-8 Stainless Steel Socket Head Screw, M6 x 1 mm Thread, 12 mm Long	McMaster Carr	8.22	8.22	Screws for fixing 3D printed parts to base, use 6 from the pack
2	ea	chip_holder.stl	3D printed MaxWell Chip holder				Print yourself, see STL files for printing
DinoLite Imaging Stand Over MaxWell Recording Unit
Amount	Size	Catalog #	Item	Supplier/Company	Unit Price	Total Cost	Notes
1	ea	https://www.baselabtools.com/150mm-x-150mm-x-13mm-Solid-Aluminum-Breadboard-Metric_p_351.html	150mm X 150mm X 13mm Solid Aluminum Optical Breadboard	Base Lab Tools Inc..	46	46	Breadboard base
0	ea	SS6MS10	M6 x 1.0 Stainless Steel Setscrew, 10 mm Long, 25 Pack	Thorlabs	6	0	Post base bottom screw, use 2 from the pack
2	ea	TH15/M	Customer Inspired! Ø12.7 mm Optical Post with Hex Top, SS, L = 15 mm	Thorlabs	5.98	11.96	Post base
2	ea	TR250/M-JP	Ø12 mm Optical Post, SS, M4 Setscrew, M6 Tap, L = 250 mm	Thorlabs	10.25	20.5	Choose a post >130cm long
5	pk of 5	95110A102	18-8 Stainless Steel Flanged Screw-to-Expand Inserts for Plastic, M4 x 0.7 mm Thread Size	McMaster Carr	4.51	22.55	Threads for 3D printed holes
1	pk of 100	92000A227	Passivated 18-8 Stainless Steel Pan Head Phillips Screws, M4 x 0.7mm Thread, 18mm Long	McMaster Carr	12.95	12.95	Screws for 3D prints
1	ea	microscope_holder.stl	3D printed DinoLite miscorscope holder				Print yourself, see STL files for printing
1	ea	recording_unit_holder_front.stl	3D printed electrophysiology recording unit holder Front part				Print yourself, see STL files for printing
1	ea	recording_unit_holder_back.stl	3D printed electrophysiology recording unit holder Back part				Print yourself, see STL files for printing

## Sheet: Computer Imaging Setup
Collection Reservoir Tubes
Amount	Size	Catalog #	Item	Supplier/Company	Unit Price	Total Cost	Notes
1	500 unit cs	553851	Corning Polyethylene Terephthalate (PET) Centrifuge Tubes, Capacity: 15 mL	Fisher Scientific Company LLC	88.97	88.97	Collection reservoirs
1	10 /pk	6448K95	Chemical-Resistant Tapered Round Plug	McMaster-Carr	13.28	13.28	Modification for collection reservoir lid
1	24 /pk	B091TN3WR5	24 Pieces Dispensing Needle 1 Inch Stainless Steel Blunt Tip Luer Connector Stainless Steel Blunt Needles (8, 10, 12, 14, 16, 18 Gauge)		8.99	8.99	Modification for collection reservoir lid
1	ea	B001PBA396	Loctite 18680 4011 20g Prism Medical Device Cyanoacrylate Clear Adhesive Bottle ISO 10993	Amazon	51	51	Modification for collection reservoir lid
Camera and LED Panel Stand
Amount	Size	Catalog #	Item	Supplier/Company	Unit Price	Total Cost	Notes
1	ea	https://www.baselabtools.com/100mm-x-300mm-Solid-Aluminum-Optical-Breadboard_p_397.html	100mm X 300mm Solid Aluminum Optical Breadboard	Base Lab Tools Inc..	86	86	Breadboard base
1	ea	SS6MS10	M6 x 1.0 Stainless Steel Setscrew, 10 mm Long, 25 Pack	Thorlabs	6	6	Post base bottom screw, use 4 from the pack
4	ea	TH15/M	Customer Inspired! Ø12.7 mm Optical Post with Hex Top, SS, L = 15 mm	Thorlabs	5.98	23.92	Post base
4	ea	https://www.dinolite.us/products/accessories/stands/ms08b/	MS08B DinoLite Microscope Stand	DinoLite	29	116	4x DinoLite Post
1	pk of 100	91292A111	18-8 Stainless Steel Socket Head Screw, M3 x 0.5 mm Thread, 6 mm Long	McMaster	11.66	11.66	M3 Mounting 3D printed holders to posts
1	pack of 5	95110A101	18-8 Stainless Steel Flanged Screw-to-Expand Inserts for Plastic, M3 x 0.5 mm Thread Size	McMaster	4.29	4.29	M3 Mounting 3D printed holders to posts
1	pk of 100	91292A831	18-8 Stainless Steel Socket Head Screw, M2 x 0.4 mm Thread, 6 mm Long	McMaster Carr	9.28	9.28	M2 screws for mounting camera to 3D printed holder
1	pk of 25	94510A360	Brass Screw-to-Expand Inserts for Through Holes in Plastic, M2 x 0.40 mm Thread Size	McMaster Carr	15.73	15.73	M2 theads for mounting camera to 3D printed holder
1	ea	camera_holder.stl	3D printed camera holder				Print yourself, see STL files for printing
1	ea	tube_holder.stl	3D printed tubes holder				Print yourself, see STL files for printing
Camera & LED Panel electronics
Amount	Size	Catalog #	Item	Supplier/Company	Unit Price	Total Cost	Notes
1	ea	https://www.amazon.com/Raspberry-Model-Official-SC0218-Accessory/dp/B07W8XHMJZ/	Raspberry Pi 4 Model B Official PSU, USB-C, 5.1V, 3A, US Plug, Black SC0218 Pi Accessory (KSA-15E-051300HU)	Amazon	14.99	14.99	Raspberry Pi
1	ea	https://www.amazon.com/Arducam-Camera-Laptop-Without-Microphone/dp/B08S347RJ7/?th=1	Arducam 16MP Autofocus USB Camera for Computer with Microphone, 1/2.8" IMX298 Mini UVC USB2.0 4K Video Webcam, with 3.3ft/1m Cable for Windows, Linux, Android and Mac OS	Amazon	69.99	69.99	Camera 16MP
1	ea	https://www.amazon.com/BTF-LIGHTING-Individual-Addressable-Flexible-Controllers/dp/B088BTYJH6?th=1	BTF-LIGHTING WS2812B RGB 5050SMD Individually Addressable Digital 16x16 256 Pixels 6.3in x 6.3in LED Matrix Flexible FPCB Dream Full Color Works with K-1000C Controller Image Video Text Display DC5V	Amazon	29.99	29.99	LED panel
1	ea	https://www.amazon.com/Diffusion-15-7x19-6inches-Lighting-Diffuser-Photography/dp/B08PTCGTX9	Diffusion Film Filter Sheet 6 Packs Kit • 15.7x19.6inches/ 40x50cm • Lighting Gel Diffuser Roll • Photography Video • for Led Flash Strobe Light	Amazon	15.98	15.98	Diffusion film, use 4 sheets of diffuser film spaced 1mm apart by double-sided foam mounting tape
1	ea	https://www.amazon.com/3M-Natural-Polyurethane-Double-Coated/dp/B007Y7CA3C	3M Double Coated Urethane Foam Tape 4032 Double Sided Durable Adhesive (1in x 5yds) Attach, Bond, Mount	Amazon	13	13	Double-sided foam mounting tape for diffuser and LED panel mounting
1	ea	1528-2557-ND	RGB MATRIX BONNET FOR RASPBERRY	Digikey	14.95	14.95	Optional but suggested: Raspberry Pi LED power management bonnet
1	ea	1528-1519-ND	AC/DC DESKTOP ADAPTER 5V 50W	Digikey	29.95	29.95	Optional but suggested: Power supply LED power management bonnet
			*wires and soldering iron for connecting LED matrix to Raspberry Pi outside the refrigerator

## Sheet: Microfluidic Pump
IoT Tecan Pump Robot
Amount	Size	Catalog #	Item	Supplier/Company	Unit Price	Total Cost	Notes
1	ea	30098790	Pump Centris CG 6+ CER	Tecan	2073.29	2073.29	Quoted item
2	ea	30077366	Valve SV 12+ 1/4-28 CER	Tecan	1725.61	3451.22	Quoted item
1	ea	20728662	Syring ball end 1.0ML Syringe, 1000μL	Tecan	112.38	112.38	Quoted item
1	ea	20740504	Kit Cavro Integration Basic	Tecan	757.85	112.38	Quoted item
1	ea	B0899VXM8F	Raspberry Pi 4 Computer Model B 8GB Single Board Computer Suitable for Building Mini PC/Smart Robot/Game Console/Workstation/Media Center/Etc.	Amazon	89.97	89.97	Computer module
1	ea	https://www.amazon.com/Raspberry-Model-Official-SC0218-Accessory/dp/B07W8XHMJZ/	Raspberry Pi 4 Model B Official PSU, USB-C, 5.1V, 3A, US Plug, Black SC0218 Pi Accessory (KSA-15E-051300HU)	Amazon	14.99	14.99	Computer module power supply
1	ea	B0BKGCB18T	7 Inch IPS LCD Touch Screen Raspberry Pi Monitor Display 1024×600 Capacitive Screen HDMI Monitor Compatible with Raspberry Pi 3B+/Raspberry Pi 4B, BB Black, Windows 10 8 7	Amazon	52.99	52.99	Computer module display
1	ea	https://www.amazon.com/Rii-Bluetooth-Keyboard-Lightweight-Compatible/dp/B0BML42L6X	Rii K06 Mini Bluetooth Keyboard,Backlit 2.4GHz Wireless Keyboard with IR Learning, Portable Lightweight with Touchpad Compatible with Android TV Box/Mac/Windows/HTPC (2.4G and Bluetooth)	Amazon	26.99	26.99	Computer module keyboard
1	kit	‎B00G3J6GDM	MakerBeam Regular Starter Kit Black Anodized Including Beams (10x10mm in Diameter), Brackets, Nuts and Bolts	Amazon	140.27	140.27	Aluminum housing rods
1	ea	B08JPQR785	Kismile 1.6 Cu.ft Beverage Refrigerator and Cooler,60 Can Mini Fridge with Glass Door for Soda Beer or Wine,Small Drink Cooler Dispenser Counter Top Refrigerator for Home,Office,or Bar (Transparent)	Amazon	199.99	199.99	Benchtop refrigerator
1	10 /pk	EW-34503-38	Cole-Parmer Glass Media Bottles, Class A, Round, 100 mL (3.4 oz); 10/Pk	Cole-Parmer	82	82	100mL Glass bottle
3	ea	EW-12018-06	Cole-Parmer VapLock™ Solvent Delivery Cap with EPDM Air Inlet Valve, Two 1/4-28 ports, GL45; 1/EA	Cole-Parmer	45	135	Glass bottle cap for microfluidic fittings
4	10 /pk	EW-12020-03	Cole-Parmer VapLock™ Fitting, Green PP w/ Blue ETFE, Straight, Compression to Threaded Adapter, 1/16" OD x 1/4-28 UNF(M); 10/PK	Cole Parmer	42	168	Fittings for pump and glass bottles
1	20 m/pk	EW-21942-72	Diba Omnifit® Tubing, PTFE, 1/16" (1.6 mm) OD x 0.8 mm ID; 20 m/pk	Cole-Parmer	108	108	Flexible microfluidic tubing
4	ea	EW-12019-85	Cole-Parmer VapLock™ Adapters for Exhaust Filters, Straight, Polypropylene, 1/4" NPT(M) x Luer Lock	Cole-Parmer	2.75	11	Luer lock adapters
1	100 /pk	EW-81053-46	EMD Millipore SLFGR04NL Syringe Filters, Fluoropore PTFE, .22um 100pk	Cole-Parmer	374	374	Sterile filters
Extras
Amount	Size	Catalog #	Item	Supplier/Company	Unit Price	Total Cost	Notes
1	ea	20728662	Syring ball end 1.0ML Syringe, 1000μL	Tecan	112.38	112.38	Replacement syringe for Tecan
1	ea	AAD02119-CP	Tygon Tubing	Cole Parmer			Item no longer offered
4	10 /pk	EW-12020-05	Cole-Parmer VapLock™ Fitting, Black PP w/ White PTFE, Straight, Compression to Threaded Adapter, 2.2 mm OD x 1/4-28 UNF(M); 10/PK	Cole Parmer	29.4	117.6	Fittings for pump and glass bottles

## Sheet: Consumables
Bags
Amount	Size	Catalog #	Item	Supplier/Company	Unit Price	Total Cost
1	ea	https://www.amazon.com/Self-Sterilization-Pouches-Cleaning-Autoclave-Sterilizer/dp/B07L9JZBJL/	200 5.25 x 10 Self-Sterilization Pouches for Cleaning Tools, Autoclave Sterilizer Bags for Dental Offices, Pouch for Dentist Tools, 200 Pouches, 1 Box of Paper Blue Film	Amazon	21.84	21.84	Steralization pouches (Large)
1	ea	https://www.amazon.com/Sterilization-Pouches-Autoclave-Sterilizer-Cleaning/dp/B07K1LY8KL/	200 3.5 X 5.25 Self Sterilization Pouches for Dental Offices, Autoclave Sterilizer Bags Pouch for Dentist Tools, for Cleaning Tools, 200 Pouches Per Box, 1 Box of Paper Blue Film	Amazon	12.34	12.34	Steralization pouches (Medium)
1	ea	https://www.amazon.com/dp/B07MNXQBJY/ref=sspa_dk_detail_5?ie=UTF8&psc=1&pd_rd_i=&pd_rd_i=B07MNXQBJYp13NParams&smid=A2OM5ZEZ9J7EWQ&s=industrial&sp_csd=d2lkZ2V0TmFtZT1zcF9kZXRhaWw	200 2.25 x 2.75 Inch Self Sealing Sterilization Autoclave Pouch Bags with Indicators, 1 Box of 200	Amazon	8.99	8.99	Steralization pouches (Tiny)
3D Printer Resins
1	ea	https://formlabs.com/store/materials/biomed-clear-resin/	Biomed Clear 1L	Formlabs	349	349
1	ea	https://formlabs.com/store/materials/biomed-black-resin/	Biomed Black 1L	Formlabs	249	249
Other Optical Table Sizes
1	ea	https://www.baselabtools.com/100mm-x-300mm-Solid-Aluminum-Optical-Breadboard_p_397.html	100mm X 300mm Solid Aluminum Optical Breadboard	Base Lab Tools Inc..	86	86
1	ea	https://www.baselabtools.com/100mm-x-150mm-x-13mm-Solid-Aluminum-Breadboard-Metric_p_389.html	100mm X 150mm X 13mm Solid Aluminum Breadboard, Metric	Base Lab Tools Inc..	63	63
1	ea	MB2530U/M	Unanodized Aluminum Breadboard, 250 mm x 300 mm x 12.7 mm, M6 Taps	Thorlabs	161.94	161.94
Sterilization wipes for electronics
2	cs	170029	OXIVIR TB WIPES 12/60 COUNT	Waxie Sanitary Supply	75.99	151.98
