# Supplementary material for: A feedback-driven brain organoid platform enables automated maintenance and high-resolution neural activity monitoring
Source: Internet Things (Amst). Author manuscript; Available in PMC 2026 Jan 9. (PMC12781996; doi:10.1016/j.iot.2025.101671)
Supplement: SuppMat2 [file NIHMS2123043-supplement-SuppMat2.zip › supplemental_files_and_code/software/fluid-level-camera/camera_info.md]

### Troubleshooting the camera

### Camera Initialization and Parameters:

- **Order Matters**: The sequence in which parameters are set can affect the camera's performance.

### Camera Warm-Up:

- **Pixel Loading**: Cameras require time to adjust to lighting conditions and "load" pixels appropriately.
- **Warming Up**: Use a simple loop to capture a few frames as a "warm-up" process. This can also stabilize auto-exposure and white balance.

  ```python
  for _ in range(10):
      ret, frame = self.camera.read()
      time.sleep(0.3)
  ```

### Camera Index:

- **Index Variation**: By default, the camera index is usually 0, but it may also be 1 or 2.

  
### Unneeded Settings:

- **FOURCC**: The line setting the FOURCC code (`self.camera.set(cv2.CAP_PROP_FOURCC, ...)`) should be avoided unless dealing with video compression. Incorrect usage can cause empty images or errors.

  ```
  Error: OpenCV Assertion failed: !_src.empty() in function 'cvtColor'
  ```

### Common Errors:

- **Green Screen**: If a green screen appears, this usually means a communication problem.
  - **Quick Fix**: Unplug and re-plug the camera.
  - **Worst-Case**: Restart the Raspberry Pi.

### Debugging:

- **Device Port**: The camera could be mapped to different device files, typically `/dev/video0` or `/dev/video1`.
- **Driver Information**: Use `v4l2-ctl` to check driver specifications.

  ```bash
  v4l2-ctl --device=/dev/video0 --all
  ```

- **Logs**: Use `dmesg` to check for error messages related to the UVC driver.

  ```bash
  dmesg | grep uvcvideo
  ```

  - **Communication Errors**: If you see errors like "Non-zero status (-71) in video completion handler," do:
    - **Quick Fix**: Unplug and re-plug the camera.
    - **Worst-Case**: Restart the Raspberry Pi.
