# Supplementary material for: A feedback-driven brain organoid platform enables automated maintenance and high-resolution neural activity monitoring
Source: Internet Things (Amst). Author manuscript; Available in PMC 2026 Jan 9. (PMC12781996; doi:10.1016/j.iot.2025.101671)
Supplement: SuppMat2 [file NIHMS2123043-supplement-SuppMat2.zip › supplemental_files_and_code/software/estimator/minimal_volume_example.py]

import os
from volumeEstimation import VolumeEstimation
from visualization import Visualization
import cv2

img_path = "path/to/image.jpg"
obj = VolumeEstimation("LEFT")
obj_visu = Visualization(obj)
vol = obj.volume_estimation(img_path)
print(vol)

#img = cv2.imread(img_path)
#obj_visu.visualization(img)

#OR
#obj.vol_right
#obj.vol_left
