# Supplementary material for: A feedback-driven brain organoid platform enables automated maintenance and high-resolution neural activity monitoring
Source: Internet Things (Amst). Author manuscript; Available in PMC 2026 Jan 9. (PMC12781996; doi:10.1016/j.iot.2025.101671)
Supplement: SuppMat2 [file NIHMS2123043-supplement-SuppMat2.zip › supplemental_files_and_code/software/fluidics/Apps/tecancavro/__init__.py]

from .tecanapi import TecanAPI
from .transport import TecanAPISerial, TecanAPINode, TecanAPITimeout
from .syringe import Syringe, SyringeError, SyringeTimeout
from .models import XCaliburD
